# Supplementary material for: An orexin-sensitive subpopulation of layer 6 neurons regulates cortical excitability and anxiety behaviour
Source: Transl Psychiatry. 2025 Apr 14;15:147. doi: 10.1038/s41398-025-03350-2 (PMC11997144; doi:10.1038/s41398-025-03350-2)
Supplement: Supplementary file 1 — Supplementary table [file 41398_2025_3350_MOESM1_ESM.xlsx]

## Sheet: Sheet1
Table S1. Description and genotype of used animals
Experiment	Genotype	Animal	Age (days)	Sex
Behaviour	Drd1a-Cre-/-:Snap25fl/fl	DCST50.4a	274	M
Behaviour	Drd1a-Cre-/-:Snap25fl/fl	DCST55.1a	274	M
Behaviour	Drd1a-Cre-/-:Snap25fl/fl	DCST55.1b	251	M
Behaviour	Drd1a-Cre-/-:Snap25fl/fl	DCST56.1a	251	M
Behaviour	Drd1a-Cre-/-:Snap25fl/fl	DCST57.1a	246	M
Behaviour	Drd1a-Cre-/-:Snap25fl/fl	DCST57.1b	246	M
Behaviour	Drd1a-Cre-/-:Snap25fl/fl	DCST57.1c	239	M
Behaviour	Drd1a-Cre-/-:Snap25fl/fl	DCST58.1a	216	M
Behaviour	Drd1a-Cre-/-:Snap25fl/fl	DCST58.2a	216	M
Behaviour	Drd1a-Cre-/-:Snap25fl/fl	DCST60.1a	206	M
Behaviour	Drd1a-Cre-/-:Snap25fl/fl	DCST59.1a	209	M
Behaviour	Drd1a-Cre-/-:Snap25fl/fl	DCST63.1a	209	M
Behaviour	Drd1a-Cre-/-:Snap25fl/fl	DCST63.1b	206	M
Behaviour	Drd1a-Cre-/-:Snap25fl/fl	DCST50.4b	206	M
Behaviour	Drd1a-Cre+/-:Snap25fl/fl	DCST50.4c	251	M
Behaviour	Drd1a-Cre+/-:Snap25fl/fl	DCST55.1c	246	M
Behaviour	Drd1a-Cre+/-:Snap25fl/fl	DCST56.1b	246	M
Behaviour	Drd1a-Cre+/-:Snap25fl/fl	DCST57.1d	206	M
Behaviour	Drd1a-Cre+/-:Snap25fl/fl	DCST57.1e	274	M
Behaviour	Drd1a-Cre+/-:Snap25fl/fl	DCST58.1b	251	M
Behaviour	Drd1a-Cre+/-:Snap25fl/fl	DCST58.2b	251	M
Behaviour	Drd1a-Cre+/-:Snap25fl/fl	DCST58.2c	251	M
Behaviour	Drd1a-Cre+/-:Snap25fl/fl	DCST60.1b	246	M
Behaviour	Drd1a-Cre+/-:Snap25fl/fl	DCST59.1b	246	M
Behaviour	Drd1a-Cre+/-:Snap25fl/fl	DCST59.1c	246	M
Behaviour	Drd1a-Cre+/-:Snap25fl/fl	DCST63.1c	239	M
Behaviour	Drd1a-Cre+/-:Snap25fl/fl	DCST63.1d	239	M
Behaviour	Drd1a-Cre+/-:Snap25fl/fl	DCST63.1e	216	M
Multielectrode Array	Drd1a-Cre-/-:Snap25fl/fl	DCST137.2c	69	F
Multielectrode Array	Drd1a-Cre-/-:Snap25fl/fl	DCST137.2e	71	F
Multielectrode Array	Drd1a-Cre+/-:Snap25fl/fl	DCST137.2a	75	M
Multielectrode Array	Drd1a-Cre+/-:Snap25fl/fl	DCST137.2d	278	F
Multielectrode Array	Drd1a-Cre+/-:Snap25fl/fl	DCST139.1a	75	M
Multielectrode Array	Rbp4-Cre-/-:Snap25fl/fl	SBRT189.1c	69	M
Multielectrode Array	Rbp4-Cre-/-:Snap25fl/fl	SBRT189.1e	77	M
Multielectrode Array	Rbp4-Cre+/+:Snap25fl/fl	SBRT189.1a	84	M
Multielectrode Array	Rbp4-Cre+/+:Snap25fl/fl	SBRT189.1b	82	M
In vivo injections	Tg(Drd1a-cre)FK164Gsat/Mmucd	RTDR 75.2a	132	M
In vivo injections	Tg(Drd1a-cre)FK164Gsat/Mmucd	RTDR 75.2g	145	F
In vivo injections	Tg(Drd1a-cre)FK164Gsat/Mmucd	RTDR 75.4f	67	F
In vivo injections	Tg(Drd1a-cre)FK164Gsat/Mmucd	RTDR 75.4b	67	M
In vivo injections	Tg(Drd1a-cre)FK164Gsat/Mmucd	RTDR 76.3d	57	F
In vivo injections	Tg(Drd1a-cre)FK164Gsat/Mmucd	RTDR 76.3a	57	M
In vivo injections	Tg(Drd1a-cre)FK164Gsat/Mmucd	RTDR 75.4c	68	M
In vivo injections	Tg(Drd1a-cre)FK164Gsat/Mmucd	RTDR 76.3e	63	F
In vivo injections	Tg(Drd1a-cre)FK164Gsat/Mmucd	RTDR 76.3c	63	M
Patch-clamp	Tg(Drd1a-cre)FK164Gsat/Mmucd	RTDR71.2e	36	F
Patch-clamp	Tg(Drd1a-cre)FK164Gsat/Mmucd	RTDR71.2d	37	F
Patch-clamp	Tg(Drd1a-cre)FK164Gsat/Mmucd	RTDR68.4g	18	F
Patch-clamp	Tg(Drd1a-cre)FK164Gsat/Mmucd	RTDR68.1a	29	M
Patch-clamp	Tg(Drd1a-cre)FK164Gsat/Mmucd	RTDR66.4d	17	M
Patch-clamp	Tg(Drd1a-cre)FK164Gsat/Mmucd	RTDR66.4a	18	M
Patch-clamp	Tg(Drd1a-cre)FK164Gsat/Mmucd	RTDR67.3a	22	M
Patch-clamp	Tg(Drd1a-cre)FK164Gsat/Mmucd	RTDR66.4b	20	M
Patch-clamp	Tg(Drd1a-cre)FK164Gsat/Mmucd	RTDR69.1b	16	M
Patch-clamp	Tg(Drd1a-cre)FK164Gsat/Mmucd	RTDR71.2b	23	M
Patch-clamp	Tg(Drd1a-cre)FK164Gsat/Mmucd	RTDR71.2c	24	M
Patch-clamp	Tg(Drd1a-cre)FK164Gsat/Mmucd	RTDR68.6a	17	M
Patch-clamp	Tg(Drd1a-cre)FK164Gsat/Mmucd	RTDR69.4b	20	F
Patch-clamp	Tg(Drd1a-cre)FK164Gsat/Mmucd	RTDR70.2b	18	M
Patch-clamp	Tg(Drd1a-cre)FK164Gsat/Mmucd	RTDR70.2d	22	F
Patch-clamp	Tg(Drd1a-cre)FK164Gsat/Mmucd	RTDR68.6b	22	F
Patch-clamp	Tg(Drd1a-cre)FK164Gsat/Mmucd	RTDR68.6c	23	F
Patch-clamp	Tg(Drd1a-cre)FK164Gsat/Mmucd	RTDR67.1e	29	F
